# Supplementary material for: Noncoupled Mitochondrial Respiration as Therapeutic Approach for the Treatment of Metabolic Diseases: Focus on Transgenic Animal Models
Source: Int J Mol Sci. 2023 Nov 18;24(22):16491. doi: 10.3390/ijms242216491 (PMC10671337; doi:10.3390/ijms242216491)
Supplement: Supplementary file 1 [file ijms-24-16491-s001.zip]

Archive with 1 entries (1 files):
- ijms-2683384-supplementary.pdf
